# Supplementary material for: Olive Leaf as a Source of Antibacterial Compounds Active against Antibiotic-Resistant Strains of Campylobacter jejuni and Campylobacter coli
Source: Antibiotics (Basel). 2022 Dec 24;12(1):26. doi: 10.3390/antibiotics12010026 (PMC9854969; doi:10.3390/antibiotics12010026)
Supplement: Supplementary file 1 [file antibiotics-12-00026-s001.zip]

Archive with 1 entries (1 files):
- antibiotics-2087578-supplementary.pdf
